# Supplementary material for: Alginate Microbeads Containing Halloysite and Layered Double Hydroxide as Efficient Carriers of Natural Antimicrobials
Source: Nanomaterials (Basel). 2024 Jan 21;14(2):232. doi: 10.3390/nano14020232 (PMC10820769; doi:10.3390/nano14020232)
Supplement: Supplementary file 1 [file nanomaterials-14-00232-s001.zip]

Archive with 1 entries (1 files):
- nanomaterials-2811423-supplementary.pdf
